# Supplementary material for: Spatio-temporal patterns of juvenile common ravens integrating into a free-flying non-breeder flock
Source: iScience. Author manuscript; Available in PMC 2026 Feb 3. (PMC12818247; doi:10.1016/j.isci.2025.114412)
Supplement: Supplementary Material [file EMS212087-supplement-Supplementary_Material.zip]

Archive with 3 entries (3 files):
- 1-s2.0-S2589004225026732-mmc3.xlsx
- 1-s2.0-S2589004225026732-mmc2.xlsx
- 1-s2.0-S2589004225026732-mmc1.pdf
