# Supplementary material for: Spatio-temporal patterns of juvenile common ravens integrating into a free-flying non-breeder flock
Source: iScience. Author manuscript; Available in PMC 2026 Feb 3. (PMC12818247; doi:10.1016/j.isci.2025.114412)
Supplement: Supplementary Material [file EMS212087-supplement-Supplementary_Material.zip › 1-s2.0-S2589004225026732-mmc3.xlsx]

## Sheet: Table S9
Model 2c: Magnitude of range overlap (beta GLMM)
Term	Estimate	SE	95% CLlower	95% CLupper	χ2	df	p-value
(Intercept)	0.316	0.28	-0.233	0.865
Sex pair female-male	0.123	0.206	-0.28	0.527	0.863	3	0.834
Sex pair male-female	-0.14	0.197	-0.525	0.246
Sex pair male-male	-0.031	0.261	-0.541	0.48
Overlap type Overlap_95	-0.293	0.134	-0.557	-0.029
Overlap type Overlap_95 : Number biweek within integration period	0.093	0.051	-0.007	0.193
Number biweek within integration period	-0.126	0.129	-0.38	0.128
Age class pair Adult-Juvenile	-1.562	0.172	-1.898	-1.226
Age class pair Adult-Sub-adult Year 1	-0.329	0.138	-0.6	-0.058
Age class pair Adult-Sub-adult Year 2	0.228	0.126	-0.018	0.475
Age class pair Juvenile-Adult	0.773	0.314	0.158	1.388
Age class pair Juvenile-Juvenile	-0.567	0.142	-0.846	-0.288
Age class pair Juvenile-Sub-adult Year 1	0.612	0.124	0.369	0.856
Age class pair Juvenile-Sub-adult Year 2	0.944	0.106	0.736	1.152
Age class pair Sub-adult Year 1-Adult	0.452	0.282	-0.101	1.004
Age class pair Sub-adult Year 1-Juvenile	-1.418	0.14	-1.692	-1.143
Age class pair Sub-adult Year 1-Sub-adult Year 1	0.104	0.1	-0.093	0.301
Age class pair Sub-adult Year 1-Sub-adult Year 2	0.587	0.104	0.384	0.79
Age class pair Sub-adult Year 2-Adult	-0.182	0.152	-0.479	0.115
Age class pair Sub-adult Year 2-Juvenile	-1.731	0.128	-1.983	-1.479
Age class pair Sub-adult Year 2-Sub-adult Year 1	-0.384	0.107	-0.593	-0.174
Age class pair Sub-adult Year 2-Sub-adult Year 2	0.179	0.079	0.024	0.333
Age class pair Adult-Juvenile : Overlap type Overlap_95	0.181	0.071	0.043	0.319
Age class pair Adult-Sub-adult Year 1 : Overlap type Overlap_95	0.232	0.063	0.109	0.356
Age class pair Adult-Sub-adult Year 2 : Overlap type Overlap_95	0.133	0.056	0.025	0.242
Age class pair Juvenile-Adult : Overlap type Overlap_95	0.476	0.079	0.32	0.631
Age class pair Juvenile-Juvenile : Overlap type Overlap_95	0.247	0.091	0.069	0.425
Age class pair Juvenile-Sub-adult Year 1 : Overlap type Overlap_95	0.396	0.085	0.229	0.563
Age class pair Juvenile-Sub-adult Year 2 : Overlap type Overlap_95	0.532	0.084	0.367	0.698
Age class pair Sub-adult Year 1-Adult : Overlap type Overlap_95	-0.251	0.068	-0.384	-0.118
Age class pair Sub-adult Year 1-Juvenile : Overlap type Overlap_95	-0.009	0.082	-0.17	0.151
Age class pair Sub-adult Year 1-Sub-adult Year 1 : Overlap type Overlap_95	-0.193	0.074	-0.339	-0.047
Age class pair Sub-adult Year 1-Sub-adult Year 2 : Overlap type Overlap_95	-0.255	0.072	-0.397	-0.113
Age class pair Sub-adult Year 2-Adult : Overlap type Overlap_95	-0.221	0.058	-0.335	-0.107
Age class pair Sub-adult Year 2-Juvenile : Overlap type Overlap_95	0.114	0.078	-0.039	0.268
Age class pair Sub-adult Year 2-Sub-adult Year 1 : Overlap type Overlap_95	-0.026	0.07	-0.162	0.111
Age class pair Sub-adult Year 2-Sub-adult Year 2 : Overlap type Overlap_95	-0.219	0.067	-0.351	-0.086
Age class pair Adult-Juvenile : Number biweek within integration period	0.149	0.058	0.035	0.263
Age class pair Adult-Sub-adult Year 1 : Number biweek within integration period	0.109	0.051	0.01	0.208
Age class pair Adult-Sub-adult Year 2 : Number biweek within integration period	0.095	0.045	0.007	0.183
Age class pair Juvenile-Adult : Number biweek within integration period	0.122	0.057	0.01	0.234
Age class pair Juvenile-Juvenile : Number biweek within integration period	0.171	0.072	0.031	0.311
Age class pair Juvenile-Sub-adult Year 1 : Number biweek within integration period	0.056	0.066	-0.073	0.185
Age class pair Juvenile-Sub-adult Year 2 : Number biweek within integration period	0.122	0.064	-0.004	0.247
Age class pair Sub-adult Year 1-Adult : Number biweek within integration period	0.131	0.05	0.034	0.229
Age class pair Sub-adult Year 1-Juvenile : Number biweek within integration period	0.391	0.066	0.262	0.521
Age class pair Sub-adult Year 1-Sub-adult Year 1 : Number biweek within integration period	0.158	0.058	0.044	0.272
Age class pair Sub-adult Year 1-Sub-adult Year 2 : Number biweek within integration period	0.096	0.055	-0.012	0.205
Age class pair Sub-adult Year 2-Adult : Number biweek within integration period	-0.023	0.045	-0.11	0.065
Age class pair Sub-adult Year 2-Juvenile : Number biweek within integration period	0.323	0.064	0.197	0.449
Age class pair Sub-adult Year 2-Sub-adult Year 1 : Number biweek within integration period	0.159	0.055	0.05	0.268
Age class pair Sub-adult Year 2-Sub-adult Year 2 : Number biweek within integration period	0.053	0.053	-0.05	0.156
Age class pair Adult-Juvenile : Overlap type Overlap_95 : Number biweek within integration period	0.088	0.047	-0.005	0.181	96.657	15	<0.001***
Age class pair Adult-Sub-adult Year 1 : Overlap type Overlap_95 : Number biweek within integration period	-0.101	0.049	-0.197	-0.006
Age class pair Adult-Sub-adult Year 2 : Overlap type Overlap_95 : Number biweek within integration period	-0.15	0.053	-0.253	-0.047
Age class pair Juvenile-Adult : Overlap type Overlap_95 : Number biweek within integration period	-0.17	0.047	-0.261	-0.079
Age class pair Juvenile-Juvenile : Overlap type Overlap_95 : Number biweek within integration period	0.088	0.047	-0.003	0.18
Age class pair Juvenile-Sub-adult Year 1 : Overlap type Overlap_95 : Number biweek within integration period	-0.092	0.047	-0.185	0
Age class pair Juvenile-Sub-adult Year 2 : Overlap type Overlap_95 : Number biweek within integration period	-0.186	0.054	-0.292	-0.08
Age class pair Sub-adult Year 1-Adult : Overlap type Overlap_95 : Number biweek within integration period	-0.045	0.048	-0.139	0.05
Age class pair Sub-adult Year 1-Juvenile : Overlap type Overlap_95 : Number biweek within integration period	0.041	0.048	-0.052	0.135
Age class pair Sub-adult Year 1-Sub-adult Year 1 : Overlap type Overlap_95 : Number biweek within integration period	0.019	0.047	-0.073	0.111
Age class pair Sub-adult Year 1-Sub-adult Year 2 : Overlap type Overlap_95 : Number biweek within integration period	-0.026	0.053	-0.131	0.079
Age class pair Sub-adult Year 2-Adult : Overlap type Overlap_95 : Number biweek within integration period	0.123	0.053	0.019	0.227
Age class pair Sub-adult Year 2-Juvenile : Overlap type Overlap_95 : Number biweek within integration period	0.043	0.054	-0.063	0.15
Age class pair Sub-adult Year 2-Sub-adult Year 1 : Overlap type Overlap_95 : Number biweek within integration period	-0.026	0.054	-0.131	0.08
Age class pair Sub-adult Year 2-Sub-adult Year 2 : Overlap type Overlap_95 : Number biweek within integration period	-0.002	0.06	-0.12	0.116
Origin pair Captive-bred-Wild-caught	0.462	0.23	0.012	0.913
Origin pair Wild-caught-Captive-bred	-0.71	0.249	-1.198	-0.223
Origin pair Wild-caught-Wild-caught	-0.141	0.274	-0.678	0.395
Origin pair Captive-bred-Wild-caught : Overlap type Overlap_95	-0.131	0.074	-0.276	0.013
Origin pair Wild-caught-Captive-bred : Overlap type Overlap_95	0.185	0.102	-0.015	0.385
Origin pair Wild-caught-Wild-caught : Overlap type Overlap_95	-0.065	0.122	-0.305	0.174
Origin pair Captive-bred-Wild-caught : Number biweek within integration period	0.101	0.106	-0.107	0.308
Origin pair Wild-caught-Captive-bred : Number biweek within integration period	-0.143	0.105	-0.35	0.063
Origin pair Wild-caught-Wild-caught : Number biweek within integration period	0.006	0.148	-0.283	0.296
Origin pair Captive-bred-Wild-caught : Overlap type Overlap_95 : Number biweek within integration period	0.044	0.026	-0.007	0.094	23.466	3	<0.001***
Origin pair Wild-caught-Captive-bred : Overlap type Overlap_95 : Number biweek within integration period	-0.086	0.026	-0.138	-0.035
Origin pair Wild-caught-Wild-caught : Overlap type Overlap_95 : Number biweek within integration period	-0.028	0.028	-0.082	0.026

## Sheet: Legend
Test fixed predictors are indicated in bold.
The χ2, df, and p-value correspond to the corresponding likelihood ratio tests.
Significance codes: * <0.05, ** < 0.01, *** <0.001.
Reference categories are “female-female” for Sex pair, “Adult-Adult” for Age class pair, “Captive-bred-Captive-bred” for Origin pair, and “Overlap_50” for Overlap type.
Number biweek within integration period' was z-transformed before including in the model.
