# Supplementary material for: Spatio-temporal patterns of juvenile common ravens integrating into a free-flying non-breeder flock
Source: iScience. Author manuscript; Available in PMC 2026 Feb 3. (PMC12818247; doi:10.1016/j.isci.2025.114412)
Supplement: Supplementary Material [file EMS212087-supplement-Supplementary_Material.zip › 1-s2.0-S2589004225026732-mmc2.xlsx]

## Sheet: Table S8
Model 2a: Occurrence of range overlap (binomial GLMM)
Term	Estimate	SE	95% CLlower	95% CLupper	χ2	df	p-value
(Intercept)	4.035	1.884	0.342	7.727
Sex pair female-male	-0.699	0.713	-2.096	0.699	1.866	3	0.601
Sex pair male-female	-0.699	0.713	-2.096	0.699
Sex pair male-male	-1.377	1.063	-3.461	0.707
Overlap type Overlap_95	7.759	1.229	5.351	10.168
Overlap type Overlap_95 : Number biweek within integration period	0.717	0.251	0.225	1.209
Number biweek within integration period	-0.138	0.638	-1.389	1.112
Age class pair Adult-Juvenile	-0.182	0.469	-1.101	0.738
Age class pair Adult-Sub-adult Year 1	0.209	0.473	-0.718	1.137
Age class pair Adult-Sub-adult Year 2	0.273	0.167	-0.054	0.6
Age class pair Juvenile-Adult	-0.182	0.469	-1.101	0.738
Age class pair Juvenile-Juvenile	1.531	0.851	-0.138	3.199
Age class pair Juvenile-Sub-adult Year 1	0.41	1.038	-1.625	2.445
Age class pair Juvenile-Sub-adult Year 2	0.784	0.433	-0.064	1.633
Age class pair Sub-adult Year 1-Adult	0.209	0.473	-0.718	1.137
Age class pair Sub-adult Year 1-Juvenile	0.41	1.038	-1.625	2.445
Age class pair Sub-adult Year 1-Sub-adult Year 1	4.069	1.913	0.32	7.818
Age class pair Sub-adult Year 1-Sub-adult Year 2	1.773	0.887	0.036	3.511
Age class pair Sub-adult Year 2-Adult	0.273	0.167	-0.054	0.6
Age class pair Sub-adult Year 2-Juvenile	0.784	0.433	-0.064	1.633
Age class pair Sub-adult Year 2-Sub-adult Year 1	1.773	0.887	0.036	3.511
Age class pair Sub-adult Year 2-Sub-adult Year 2	0.449	0.263	-0.067	0.965
Age class pair Adult-Juvenile : Overlap type Overlap_95	-0.145	0.297	-0.727	0.438
Age class pair Adult-Sub-adult Year 1 : Overlap type Overlap_95	-0.578	0.237	-1.043	-0.112
Age class pair Adult-Sub-adult Year 2 : Overlap type Overlap_95	-0.612	0.177	-0.958	-0.265
Age class pair Juvenile-Adult : Overlap type Overlap_95	-0.145	0.297	-0.727	0.438
Age class pair Juvenile-Juvenile : Overlap type Overlap_95	-1.935	0.395	-2.709	-1.161
Age class pair Juvenile-Sub-adult Year 1 : Overlap type Overlap_95	-1.416	0.345	-2.091	-0.741
Age class pair Juvenile-Sub-adult Year 2 : Overlap type Overlap_95	-0.837	0.341	-1.505	-0.169
Age class pair Sub-adult Year 1-Adult : Overlap type Overlap_95	-0.578	0.237	-1.043	-0.112
Age class pair Sub-adult Year 1-Juvenile : Overlap type Overlap_95	-1.416	0.345	-2.091	-0.741
Age class pair Sub-adult Year 1-Sub-adult Year 1 : Overlap type Overlap_95	-1.679	0.286	-2.24	-1.119
Age class pair Sub-adult Year 1-Sub-adult Year 2 : Overlap type Overlap_95	-1.49	0.258	-1.997	-0.984
Age class pair Sub-adult Year 2-Adult : Overlap type Overlap_95	-0.612	0.177	-0.958	-0.265
Age class pair Sub-adult Year 2-Juvenile : Overlap type Overlap_95	-0.837	0.341	-1.505	-0.169
Age class pair Sub-adult Year 2-Sub-adult Year 1 : Overlap type Overlap_95	-1.49	0.258	-1.997	-0.984
Age class pair Sub-adult Year 2-Sub-adult Year 2 : Overlap type Overlap_95	-1.234	0.217	-1.66	-0.808
Age class pair Adult-Juvenile : Number biweek within integration period	2.275	0.279	1.727	2.822
Age class pair Adult-Sub-adult Year 1 : Number biweek within integration period	1.544	0.213	1.126	1.961
Age class pair Adult-Sub-adult Year 2 : Number biweek within integration period	0.718	0.152	0.421	1.015
Age class pair Juvenile-Adult : Number biweek within integration period	2.275	0.279	1.727	2.822
Age class pair Juvenile-Juvenile : Number biweek within integration period	3.836	0.649	2.563	5.109
Age class pair Juvenile-Sub-adult Year 1 : Number biweek within integration period	4.121	0.37	3.395	4.847
Age class pair Juvenile-Sub-adult Year 2 : Number biweek within integration period	3.155	0.353	2.464	3.846
Age class pair Sub-adult Year 1-Adult : Number biweek within integration period	1.544	0.213	1.126	1.961
Age class pair Sub-adult Year 1-Juvenile : Number biweek within integration period	4.121	0.37	3.395	4.847
Age class pair Sub-adult Year 1-Sub-adult Year 1 : Number biweek within integration period	2.901	0.427	2.064	3.739
Age class pair Sub-adult Year 1-Sub-adult Year 2 : Number biweek within integration period	2.087	0.25	1.597	2.576
Age class pair Sub-adult Year 2-Adult : Number biweek within integration period	0.718	0.152	0.421	1.015
Age class pair Sub-adult Year 2-Juvenile : Number biweek within integration period	3.155	0.353	2.464	3.846
Age class pair Sub-adult Year 2-Sub-adult Year 1 : Number biweek within integration period	2.087	0.25	1.597	2.576
Age class pair Sub-adult Year 2-Sub-adult Year 2 : Number biweek within integration period	0.93	0.258	0.426	1.435
Age class pair Adult-Juvenile : Overlap type Overlap_95 : Number biweek within integration period	-0.913	0.165	-1.237	-0.59	325.653	15	<0.001***
Age class pair Adult-Sub-adult Year 1 : Overlap type Overlap_95 : Number biweek within integration period	-0.585	0.156	-0.891	-0.279
Age class pair Adult-Sub-adult Year 2 : Overlap type Overlap_95 : Number biweek within integration period	-0.395	0.147	-0.683	-0.106
Age class pair Juvenile-Adult : Overlap type Overlap_95 : Number biweek within integration period	-0.913	0.165	-1.237	-0.59
Age class pair Juvenile-Juvenile : Overlap type Overlap_95 : Number biweek within integration period	-1.678	0.183	-2.037	-1.319
Age class pair Juvenile-Sub-adult Year 1 : Overlap type Overlap_95 : Number biweek within integration period	-1.859	0.168	-2.189	-1.529
Age class pair Juvenile-Sub-adult Year 2 : Overlap type Overlap_95 : Number biweek within integration period	-2.164	0.204	-2.564	-1.764
Age class pair Sub-adult Year 1-Adult : Overlap type Overlap_95 : Number biweek within integration period	-0.585	0.156	-0.891	-0.279
Age class pair Sub-adult Year 1-Juvenile : Overlap type Overlap_95 : Number biweek within integration period	-1.859	0.168	-2.189	-1.529
Age class pair Sub-adult Year 1-Sub-adult Year 1 : Overlap type Overlap_95 : Number biweek within integration period	-1.755	0.154	-2.057	-1.453
Age class pair Sub-adult Year 1-Sub-adult Year 2 : Overlap type Overlap_95 : Number biweek within integration period	-1.296	0.164	-1.617	-0.975
Age class pair Sub-adult Year 2-Adult : Overlap type Overlap_95 : Number biweek within integration period	-0.395	0.147	-0.683	-0.106
Age class pair Sub-adult Year 2-Juvenile : Overlap type Overlap_95 : Number biweek within integration period	-2.164	0.204	-2.564	-1.764
Age class pair Sub-adult Year 2-Sub-adult Year 1 : Overlap type Overlap_95 : Number biweek within integration period	-1.296	0.164	-1.617	-0.975
Age class pair Sub-adult Year 2-Sub-adult Year 2 : Overlap type Overlap_95 : Number biweek within integration period	-0.517	0.165	-0.839	-0.194
Origin pair Captive-bred-Wild-caught	-3.961	1.057	-6.032	-1.89
Origin pair Wild-caught-Captive-bred	-3.961	1.057	-6.032	-1.89
Origin pair Wild-caught-Wild-caught	-4.351	1.458	-7.209	-1.494
Origin pair Captive-bred-Wild-caught : Overlap type Overlap_95	-1.983	0.357	-2.682	-1.283
Origin pair Wild-caught-Captive-bred : Overlap type Overlap_95	-1.983	0.357	-2.682	-1.283
Origin pair Wild-caught-Wild-caught : Overlap type Overlap_95	-3.44	0.5	-4.419	-2.461
Origin pair Captive-bred-Wild-caught : Number biweek within integration period	-1.901	0.481	-2.845	-0.958
Origin pair Wild-caught-Captive-bred : Number biweek within integration period	-1.901	0.481	-2.845	-0.958
Origin pair Wild-caught-Wild-caught : Number biweek within integration period	-2.652	0.663	-3.952	-1.352
Origin pair Captive-bred-Wild-caught : Overlap type Overlap_95 : Number biweek within integration period	-0.294	0.132	-0.553	-0.034	8.744	3	0.033*
Origin pair Wild-caught-Captive-bred : Overlap type Overlap_95 : Number biweek within integration period	-0.294	0.132	-0.553	-0.034
Origin pair Wild-caught-Wild-caught : Overlap type Overlap_95 : Number biweek within integration period	-0.398	0.136	-0.665	-0.132

## Sheet: Legend
Test fixed predictors are indicated in bold. The χ2, df, and p-value correspond to the corresponding likelihood ratio tests.
Significance codes: * <0.05, ** < 0.01, *** <0.001.
Reference categories are “female-female” for Sex pair, “Adult-Adult” for Age class pair, “Captive-bred-Captive-bred” for Origin pair, and “Overlap_50” for Overlap type.
Number biweek within integration period' was z-transformed before including in the model.
Note the large confidence intervals, likely due to the large variation among levels of the random effects (Figure S11).
